# Supplementary material for: High-Throughput Sequencing-Based Assessment of Intestinal Parasitic Infections in Economically and Medicinally Valuable Captive Tokay Gecko (Gekko gecko) and Chinese Blue-Tailed Skink (Plestiodon chinensis)
Source: Animals (Basel). 2025 Nov 15;15(22):3298. doi: 10.3390/ani15223298 (PMC12649779; doi:10.3390/ani15223298)
Supplement: Supplementary file 1 [file animals-15-03298-s001.zip › Supplementary Table S1.xlsx]

## Sheet: Sheet1
Host	Sample ID	SVL (cm)	Weight (g)	Sex
Plestiodon chinensis	SL001	9.2	13.22	♀
	SL002	7.5	10	♂
	SL003	8	13.03	♂
	SL004	8.6	16.28	♀
	SL005	8.2	11.53	♀
	SL006	8.5	12.22	♀
	SL007	8	11.37	♀
	SL008	9	15.32	♀
	SL009	8.2	11.33	♂
	SL010	7.1	8.54	♀
	SL011	9.9	10.24	♂
	SL012	10	21.17	♂
	SL013	11	32.5	♂
	SL014	11.5	35.32	♂
	SL015	9.3	16.6	♀
	SL016	9.9	19.56	♂
	SL017	10.2	21.82	♂
	SL018	11	29.43	♂
	SL019	9.8	21.71	♀
	SL020	10.4	24.12	♂
	SL021	10.8	26.13	♂
Gekko gecko	DB001	15.4	57.49	♀
	DB002	14.5	60.45	♀
	DB003	15	85.4	♀
	DB004	14.3	48.53	♀
	DB005	14.7	55.26	♀
	DB006	14	58.58	♀
	DB007	14.1	60.95	♀
	DB008	14.8	53.62	♀
	DB009	14.1	61.66	♀
	DB010	13.5	41.32	♀
	DB011	14.8	35.07	♂
	DB012	15.2	45.97	♂
	DB013	15.2	45.78	♂
	DB014	15.9	50.71	♂
	DB015	13.8	45.46	♂
	DB016	16.2	50.76	♂
	DB017	15.5	72.58	♂
	DB018	16.3	50.42	♂
	DB019	14.8	59.92	♂
	DB020	14.8	36.74	♂
	DB021	17	75.15	♂
