# Supplementary material for: High-Throughput Sequencing-Based Assessment of Intestinal Parasitic Infections in Economically and Medicinally Valuable Captive Tokay Gecko (Gekko gecko) and Chinese Blue-Tailed Skink (Plestiodon chinensis)
Source: Animals (Basel). 2025 Nov 15;15(22):3298. doi: 10.3390/ani15223298 (PMC12649779; doi:10.3390/ani15223298)
Supplement: Supplementary file 1 [file animals-15-03298-s001.zip › Supplementary Table S2.xlsx]

## Sheet: Wilson_95__CIs_for_infection_pr
Host	Parasite	Group	k	n	Proportion (%)	95% CI low (%)	95% CI high (%)	Results
Gekko gecko	Any parasite	overall	9	21	42.9	24.5	63.5	42.9 % (95 % CI 24.5 - 63.5)
	Cryptosporidium	female	0	10	0	0	27.8	0.0 % (95 % CI 0.0 - 27.8)
		male	0	11	0	0	25.9	0.0 % (95 % CI 0.0 - 25.9)
		overall	0	21	0	0	15.5	0.0 % (95 % CI 0.0 - 15.5)
	Eimeria	female	0	10	0	0	27.8	0.0 % (95 % CI 0.0 - 27.8)
		male	0	11	0	0	25.9	0.0 % (95 % CI 0.0 - 25.9)
		overall	0	21	0	0	15.5	0.0 % (95 % CI 0.0 - 15.5)
	Oswaldofilaria	female	0	10	0	0	27.8	0.0 % (95 % CI 0.0 - 27.8)
		male	1	11	9.1	1.6	37.7	9.1 % (95 % CI 1.6 - 37.7)
		overall	1	21	4.8	0.8	22.7	4.8 % (95 % CI 0.8 - 22.7)
	Spauligodon	female	0	10	0	0	27.8	0.0 % (95 % CI 0.0 - 27.8)
		male	3	11	27.3	9.7	56.6	27.3 % (95 % CI 9.7 - 56.6)
		overall	3	21	14.3	5	34.6	14.3 % (95 % CI 5.0 - 34.6)
	Spironucleus	female	1	10	10	1.8	40.4	10.0 % (95 % CI 1.8 - 40.4)
		male	1	11	9.1	1.6	37.7	9.1 % (95 % CI 1.6 - 37.7)
		overall	2	21	9.5	2.7	28.9	9.5 % (95 % CI 2.7 - 28.9)
	Strongyloides	female	2	10	20	5.7	51	20.0 % (95 % CI 5.7 - 51.0)
		male	2	11	18.2	5.1	47.7	18.2 % (95 % CI 5.1 - 47.7)
		overall	4	21	19	7.7	40	19.0 % (95 % CI 7.7 - 40.0)
Plestiodon chinensis	Any parasite	overall	12	21	57.1	36.5	75.5	57.1 % (95 % CI 36.5 - 75.5)
	Cryptosporidium	female	5	9	55.6	26.7	81.1	55.6 % (95 % CI 26.7 - 81.1)
		male	7	12	58.3	32	80.7	58.3 % (95 % CI 32.0 - 80.7)
		overall	12	21	57.1	36.5	75.5	57.1 % (95 % CI 36.5 - 75.5)
	Eimeria	female	1	9	11.1	2	43.5	11.1 % (95 % CI 2.0 - 43.5)
		male	2	12	16.7	4.7	44.8	16.7 % (95 % CI 4.7 - 44.8)
		overall	3	21	14.3	5	34.6	14.3 % (95 % CI 5.0 - 34.6)
	Oswaldofilaria	overall	0	21	0	0	15.5	0.0 % (95 % CI 0.0 - 15.5)
	Spauligodon	overall	0	21	0	0	15.5	0.0 % (95 % CI 0.0 - 15.5)
	Spironucleus	female	1	9	11.1	2	43.5	11.1 % (95 % CI 2.0 - 43.5)
		male	2	12	16.7	4.7	44.8	16.7 % (95 % CI 4.7 - 44.8)
		overall	3	21	14.3	5	34.6	14.3 % (95 % CI 5.0 - 34.6)
	Strongyloides	female	1	9	11.1	2	43.5	11.1 % (95 % CI 2.0 - 43.5)
		male	2	12	16.7	4.7	44.8	16.7 % (95 % CI 4.7 - 44.8)
		overall	3	21	14.3	5	34.6	14.3 % (95 % CI 5.0 - 34.6)
